# Supplementary material for: High Antennal Expression of CYP6K1 and CYP4V2 Participate in the Recognition of Alarm Pheromones by Solenopsis invicta Buren
Source: Insects. 2025 Jan 5;16(1):43. doi: 10.3390/insects16010043 (PMC11765799; doi:10.3390/insects16010043)
Supplement: Supplementary file 1 [file insects-16-00043-s001.zip]

Archive with 4 entries (4 files):
- Fig S1.png
- Table S1-S3.pdf
- Table S4.xls
- Table S5.pdf
