# Supplementary material for: High Antennal Expression of CYP6K1 and CYP4V2 Participate in the Recognition of Alarm Pheromones by Solenopsis invicta Buren
Source: Insects. 2025 Jan 5;16(1):43. doi: 10.3390/insects16010043 (PMC11765799; doi:10.3390/insects16010043)
Supplement: Supplementary file 1 [file insects-16-00043-s001.zip › Table S4.xls]

## Sheet: Sheet1
id	Ab_1	Ab_2	Ab_3	An_1	An_2	An_3	He_1	He_2	He_3	Th_1	Th_2	Th_3	gene_Dbxref	gene_symbol	description	coding_type	GO_id	GO_term	pathway	pathway_description
LOC105197405	75.1016	95.1749	80.2309	1613.89	1753.82	1453.21	788.25	583.972	627.003	106.859	60.0168	114.269	105197405	CYP6K1	Cytochrome P450 6k1	protein_coding	GO:0005789,GO:0031090,GO:0020037,GO:0005506,GO:0004497,GO:0016705	endoplasmic reticulum membrane|organelle membrane|heme binding|iron ion binding|monooxygenase activity|oxidoreductase activity, acting on paired donors, with incorporation or reduction of molecular oxygen
LOC105197535	390.085	649.524	605.375	980.108	954.533	783.112	363.472	541.921	665.009	210.639	24.944	229.729	105197535	CYP6K1	Cytochrome P450 6k1	protein_coding	GO:0005789,GO:0031090,GO:0020037,GO:0005506,GO:0004497,GO:0016705	endoplasmic reticulum membrane|organelle membrane|heme binding|iron ion binding|monooxygenase activity|oxidoreductase activity, acting on paired donors, with incorporation or reduction of molecular oxygen
LOC105199165	9.33312	7.83411	0.20689	913.352	1151.51	784.06	3.07811	0.417788	0.111865	0.378382	0.439385	6.02679	105199165	CYP6K1	Cytochrome P450 6k1	protein_coding	GO:0005789,GO:0031090,GO:0020037,GO:0005506,GO:0004497,GO:0016705	endoplasmic reticulum membrane|organelle membrane|heme binding|iron ion binding|monooxygenase activity|oxidoreductase activity, acting on paired donors, with incorporation or reduction of molecular oxygen
LOC105202822	471.049	446.803	353.218	728.463	877.399	783.797	479.125	466.774	513.921	462.906	373.905	440.704	105202822	CYP4C1	Cytochrome P450 4C1	protein_coding	GO:0005789,GO:0031090,GO:0070330,GO:0020037,GO:0005506	endoplasmic reticulum membrane|organelle membrane|aromatase activity|heme binding|iron ion binding
LOC105202818	1218.47	1370.38	1187.51	583.448	760.127	798.942	1051.05	1083.06	1073.43	823.965	695.012	772.98	105202818	CYP4C1	Cytochrome P450 4C1	protein_coding	GO:0005789,GO:0031090,GO:0070330,GO:0020037,GO:0005506	endoplasmic reticulum membrane|organelle membrane|aromatase activity|heme binding|iron ion binding
LOC105202784	2.7229	3.1583	0.0193725	390.892	369.56	332.612	0.788332	0.165509	0.0987616	0.211106	0.193958	2.47662	105202784	Cyp4v2	Cytochrome P450 4V2	protein_coding	GO:0005789,GO:0016021,GO:0020037,GO:0005506,GO:0004497,GO:0016705,GO:0010430	endoplasmic reticulum membrane|integral component of membrane|heme binding|iron ion binding|monooxygenase activity|oxidoreductase activity, acting on paired donors, with incorporation or reduction of molecular oxygen|fatty acid omega-oxidation
LOC105202821	91.8271	114.746	77.1834	332.624	378.609	292.79	72.7824	82.9461	92.6239	80.748	69.2611	83.8712	105202821	CYP4C1	Cytochrome P450 4C1	protein_coding	GO:0005789,GO:0031090,GO:0070330,GO:0020037,GO:0005506	endoplasmic reticulum membrane|organelle membrane|aromatase activity|heme binding|iron ion binding
LOC105193720	5943.9	5375.48	3879.89	172.511	168.644	180.322	224.927	210.737	264.579	1698.58	1531.84	1576.06	105193720	Cyp4g15	Cytochrome P450 4g15	protein_coding	GO:0005789,GO:0031090,GO:0020037,GO:0005506,GO:0004497,GO:0016705	endoplasmic reticulum membrane|organelle membrane|heme binding|iron ion binding|monooxygenase activity|oxidoreductase activity, acting on paired donors, with incorporation or reduction of molecular oxygen
LOC105197404	59.2292	13.7277	16.4153	167.185	134.622	154.305	187.833	233.187	229.799	4.0356	3.07088	3.77741	105197404	CYP6K1	Cytochrome P450 6k1	protein_coding	GO:0005789,GO:0031090,GO:0020037,GO:0005506,GO:0004497,GO:0016705	endoplasmic reticulum membrane|organelle membrane|heme binding|iron ion binding|monooxygenase activity|oxidoreductase activity, acting on paired donors, with incorporation or reduction of molecular oxygen
LOC105207596	93.3198	94.4968	61.1287	152.271	134.386	127.254	161.633	119.739	125.78	146.062	156.521	138.274	105207596	CYP9E2	Cytochrome P450 9e2	protein_coding	GO:0005789,GO:0031090,GO:0020037,GO:0005506,GO:0004497,GO:0016705	endoplasmic reticulum membrane|organelle membrane|heme binding|iron ion binding|monooxygenase activity|oxidoreductase activity, acting on paired donors, with incorporation or reduction of molecular oxygen
LOC105202785	1.49972	1.2876	0.407507	147.562	170.699	184.548	0.530141	0.102398	0.0407349	0.442059	0.579995	1.45265	105202785	CYP4C21	Cytochrome P450 4c21	protein_coding	GO:0005789,GO:0031090,GO:0070330,GO:0020037,GO:0005506	endoplasmic reticulum membrane|organelle membrane|aromatase activity|heme binding|iron ion binding
LOC105204661	168.233	163.223	131.048	107.609	128.549	155.528	132.679	141.162	181.573	163.606	133.28	155.512	105204661	CYP6J1	Cytochrome P450 6j1	protein_coding	GO:0005789,GO:0031090,GO:0020037,GO:0005506,GO:0004497,GO:0016705	endoplasmic reticulum membrane|organelle membrane|heme binding|iron ion binding|monooxygenase activity|oxidoreductase activity, acting on paired donors, with incorporation or reduction of molecular oxygen
LOC105205846	225.328	127.43	157.867	104.204	98.731	90.4305	355.472	195.147	190.823	755.663	671.161	764.316	105205846	CYP6A1	Cytochrome P450 6A1	protein_coding	GO:0005789,GO:0031090,GO:0070330,GO:0020037,GO:0005506	endoplasmic reticulum membrane|organelle membrane|aromatase activity|heme binding|iron ion binding
LOC113003020	73.6197	56.2484	51.6298	96.5452	91.9308	83.8531	486.393	325.413	341.038	63.6477	81.0645	59.3898	113003020	CYP9E2	Cytochrome P450 9e2	protein_coding	GO:0005789,GO:0031090,GO:0020037,GO:0005506,GO:0004497,GO:0016705	endoplasmic reticulum membrane|organelle membrane|heme binding|iron ion binding|monooxygenase activity|oxidoreductase activity, acting on paired donors, with incorporation or reduction of molecular oxygen
LOC105194506	28.5644	37.9297	42.7936	83.7748	90.7672	85.1106	214.927	180.832	146.09	59.4447	60.6956	59.1937	105194506	CYP4C1	Cytochrome P450 4C1	protein_coding	GO:0005789,GO:0031090,GO:0070330,GO:0020037,GO:0005506	endoplasmic reticulum membrane|organelle membrane|aromatase activity|heme binding|iron ion binding
LOC105205275	54.7753	37.2358	34.3648	74.3965	66.6875	55.4504	229.849	145.808	135.433	54.4836	73.7579	54.033	105205275	CYP9E2	Cytochrome P450 9e2	protein_coding	GO:0005789,GO:0031090,GO:0020037,GO:0005506,GO:0004497,GO:0016705	endoplasmic reticulum membrane|organelle membrane|heme binding|iron ion binding|monooxygenase activity|oxidoreductase activity, acting on paired donors, with incorporation or reduction of molecular oxygen
LOC105205274	88.4426	85.613	56.0427	65.5225	49.2407	45.8583	159.215	108.17	104.289	44.3575	58.2562	40.6316	105205274	CYP9E2	Cytochrome P450 9e2	protein_coding	GO:0005789,GO:0031090,GO:0020037,GO:0005506,GO:0004497,GO:0016705	endoplasmic reticulum membrane|organelle membrane|heme binding|iron ion binding|monooxygenase activity|oxidoreductase activity, acting on paired donors, with incorporation or reduction of molecular oxygen
LOC105207591	29.0119	63.247	39.2537	63.666	65.4697	68.1626	84.2793	71.3259	86.01	75.0712	64.0035	69.5758	105207591	CYP9E2	Cytochrome P450 9e2	protein_coding	GO:0005789,GO:0031090,GO:0020037,GO:0005506,GO:0004497,GO:0016705	endoplasmic reticulum membrane|organelle membrane|heme binding|iron ion binding|monooxygenase activity|oxidoreductase activity, acting on paired donors, with incorporation or reduction of molecular oxygen
LOC105193925	48.3	55.7821	46.4281	50.0988	52.0597	51.6517	177.822	113.197	135.411	33.8161	24.7482	26.9216	105193925	CYP4C1	Cytochrome P450 4C1	protein_coding	GO:0005789,GO:0031090,GO:0070330,GO:0020037,GO:0005506	endoplasmic reticulum membrane|organelle membrane|aromatase activity|heme binding|iron ion binding
LOC105192830	55.1117	49.8351	36.0871	48.799	43.3722	44.8027	121.927	101.893	101.908	31.8838	41.2038	29.3525	105192830	CYP9E2	Cytochrome P450 9e2	protein_coding	GO:0005789,GO:0031090,GO:0020037,GO:0005506,GO:0004497,GO:0016705	endoplasmic reticulum membrane|organelle membrane|heme binding|iron ion binding|monooxygenase activity|oxidoreductase activity, acting on paired donors, with incorporation or reduction of molecular oxygen
LOC105207595	40.8222	31.7893	30.7171	39.4858	41.2283	50.7508	82.804	62.7943	58.8495	48.7446	53.391	41.7279	105207595	CYP9E2	Cytochrome P450 9e2	protein_coding	GO:0005789,GO:0031090,GO:0020037,GO:0005506,GO:0004497,GO:0016705	endoplasmic reticulum membrane|organelle membrane|heme binding|iron ion binding|monooxygenase activity|oxidoreductase activity, acting on paired donors, with incorporation or reduction of molecular oxygen
LOC105196290	17.4812	30.2077	24.7095	35.8755	40.7218	53.0794	36.5959	50.8782	54.807	117.225	65.2816	116.146	105196290	CYP4C21	Cytochrome P450 4c21	protein_coding	GO:0005789,GO:0031090,GO:0070330,GO:0020037,GO:0005506	endoplasmic reticulum membrane|organelle membrane|aromatase activity|heme binding|iron ion binding
LOC105195279	35.7559	40.0933	34.3407	29.2899	39.4132	36.7001	20.3966	26.7575	27.4207	15.0116	11.3443	17.6641	105195279	CYP6K1	Cytochrome P450 6k1	protein_coding	GO:0005789,GO:0031090,GO:0020037,GO:0005506,GO:0004497,GO:0016705	endoplasmic reticulum membrane|organelle membrane|heme binding|iron ion binding|monooxygenase activity|oxidoreductase activity, acting on paired donors, with incorporation or reduction of molecular oxygen
LOC105206707	16.3505	13.8006	12.2702	29.2235	22.9406	22.7349	22.767	15.6608	15.9983	25.498	33.7463	20.9234	105206707	Cyp4p1	Cytochrome P450 4p1	protein_coding	GO:0005789,GO:0031090,GO:0020037,GO:0005506,GO:0004497,GO:0016705	endoplasmic reticulum membrane|organelle membrane|heme binding|iron ion binding|monooxygenase activity|oxidoreductase activity, acting on paired donors, with incorporation or reduction of molecular oxygen
LOC105206582	132.118	233.006	239.378	25.1951	26.7612	32.5036	183.434	232.928	239.748	150.36	88.4631	148.478	105206582	CYP4C1	Cytochrome P450 4C1	protein_coding	GO:0005789,GO:0031090,GO:0070330,GO:0020037,GO:0005506	endoplasmic reticulum membrane|organelle membrane|aromatase activity|heme binding|iron ion binding
LOC105199238	158.268	136.101	118.198	25.0528	28.6106	33.1946	174.352	151.23	139.478	45.1753	44.0798	38.4478	105199238	CYP6K1	Cytochrome P450 6k1	protein_coding	GO:0005789,GO:0031090,GO:0020037,GO:0005506,GO:0004497,GO:0016705	endoplasmic reticulum membrane|organelle membrane|heme binding|iron ion binding|monooxygenase activity|oxidoreductase activity, acting on paired donors, with incorporation or reduction of molecular oxygen
LOC113003782	419.565	545.114	626.545	22.2409	31.2659	32.8235	983.691	1544.8	1256.46	80.0757	8.95414	13.8457	113003782	CYP4C1	Cytochrome P450 4C1	protein_coding	GO:0005789,GO:0031090,GO:0070330,GO:0020037,GO:0005506	endoplasmic reticulum membrane|organelle membrane|aromatase activity|heme binding|iron ion binding
LOC105204684	28.8375	19.852	18.246	22.0829	16.3218	32.0268	24.5421	17.6477	23.0601	20.6892	28.4154	20.5291	105204684	CYP6J1	Cytochrome P450 6j1	protein_coding	GO:0005789,GO:0031090,GO:0020037,GO:0005506,GO:0004497,GO:0016705	endoplasmic reticulum membrane|organelle membrane|heme binding|iron ion binding|monooxygenase activity|oxidoreductase activity, acting on paired donors, with incorporation or reduction of molecular oxygen
LOC105195914	26.584	45.7289	30.2699	17.4341	20.8561	27.0215	66.2295	67.5014	83.2903	49.6159	33.7629	44.3989	105195914	CYP4C1	Cytochrome P450 4C1	protein_coding	GO:0005789,GO:0031090,GO:0070330,GO:0020037,GO:0005506	endoplasmic reticulum membrane|organelle membrane|aromatase activity|heme binding|iron ion binding
LOC120358161	67.9081	70.8237	39.1813	16.6943	19.9231	16.2107	148.792	78.1188	85.1255	25.39	24.4754	25.8017	120358161	CYP9E2	Cytochrome P450 9e2	protein_coding	GO:0005789,GO:0031090,GO:0020037,GO:0005506,GO:0004497,GO:0016705	endoplasmic reticulum membrane|organelle membrane|heme binding|iron ion binding|monooxygenase activity|oxidoreductase activity, acting on paired donors, with incorporation or reduction of molecular oxygen
LOC105193893	15.6781	18.8615	16.3563	16.2574	15.6995	17.1551	29.1465	34.5506	34.2783	12.1362	8.06393	8.94918	105193893	CYP4C1	Cytochrome P450 4C1	protein_coding	GO:0005789,GO:0031090,GO:0070330,GO:0020037,GO:0005506	endoplasmic reticulum membrane|organelle membrane|aromatase activity|heme binding|iron ion binding
LOC105194856	38.6683	26.9244	22.1624	14.0948	15.0987	21.2374	136.046	85.9083	100.779	19.0931	19.7986	16.7838	105194856	CYP9E2	Cytochrome P450 9e2	protein_coding	GO:0005789,GO:0031090,GO:0020037,GO:0005506,GO:0004497,GO:0016705	endoplasmic reticulum membrane|organelle membrane|heme binding|iron ion binding|monooxygenase activity|oxidoreductase activity, acting on paired donors, with incorporation or reduction of molecular oxygen
LOC105206429	150.537	162.303	161.445	13.2708	10.8576	11.7964	131.477	136.512	146.753	87.873	78.9346	81.5792	105206429	CYP4C1	Cytochrome P450 4C1	protein_coding	GO:0005789,GO:0031090,GO:0070330,GO:0020037,GO:0005506	endoplasmic reticulum membrane|organelle membrane|aromatase activity|heme binding|iron ion binding
LOC105205190	21.6838	15.7832	13.3863	12.9675	9.17836	4.56091	86.1975	55.2107	64.2025	4.12997	3.55484	2.90675	105205190	CYP9E2	Cytochrome P450 9e2	protein_coding	GO:0005789,GO:0031090,GO:0020037,GO:0005506,GO:0004497,GO:0016705	endoplasmic reticulum membrane|organelle membrane|heme binding|iron ion binding|monooxygenase activity|oxidoreductase activity, acting on paired donors, with incorporation or reduction of molecular oxygen
LOC105193888	34.7718	42.7295	32.8834	12.5885	14.7909	12.783	11.3389	10.0323	8.18544	9.663	9.5581	10.173	105193888	CYP4C1	Cytochrome P450 4C1	protein_coding	GO:0005789,GO:0031090,GO:0070330,GO:0020037,GO:0005506	endoplasmic reticulum membrane|organelle membrane|aromatase activity|heme binding|iron ion binding
LOC105205211	27.2314	19.7444	18.4194	12.4322	11.2127	12.5862	89.7062	56.3662	48.3045	10.3517	13.6906	8.85364	105205211	CYP9E2	Cytochrome P450 9e2	protein_coding	GO:0005789,GO:0031090,GO:0020037,GO:0005506,GO:0004497,GO:0016705	endoplasmic reticulum membrane|organelle membrane|heme binding|iron ion binding|monooxygenase activity|oxidoreductase activity, acting on paired donors, with incorporation or reduction of molecular oxygen
LOC105205213	14.8517	12.2341	10.3469	10.8522	7.73912	6.90718	6.24554	6.2311	6.67622	5.92618	7.08309	6.27251	105205213	CYP9E2	Cytochrome P450 9e2	protein_coding	GO:0005789,GO:0031090,GO:0020037,GO:0005506,GO:0004497,GO:0016705	endoplasmic reticulum membrane|organelle membrane|heme binding|iron ion binding|monooxygenase activity|oxidoreductase activity, acting on paired donors, with incorporation or reduction of molecular oxygen
LOC105205428	12.1693	10.5798	10.0821	9.75367	7.66068	9.60055	74.3899	53.02	64.0777	55.1857	65.6859	51.7511	105205428	Cyp6a2	Cytochrome P450 6a2	protein_coding	GO:0005789,GO:0031090,GO:0020037,GO:0005506,GO:0004497,GO:0016705,GO:0031000,GO:0046680	endoplasmic reticulum membrane|organelle membrane|heme binding|iron ion binding|monooxygenase activity|oxidoreductase activity, acting on paired donors, with incorporation or reduction of molecular oxygen|response to caffeine|response to DDT
LOC105202834	20.703	32.8007	28.9744	7.38939	10.0934	8.91484	7.34361	8.36923	10.8975	8.04369	4.48745	7.9659	105202834	CYP4C1	Cytochrome P450 4C1	protein_coding	GO:0005789,GO:0031090,GO:0070330,GO:0020037,GO:0005506	endoplasmic reticulum membrane|organelle membrane|aromatase activity|heme binding|iron ion binding
LOC120356918	1.32857	1.27824	1.88928	7.38328	1.32311	1.65719	0.0428547	0.248324	0	0.0812148	0.0404178	0.0402147	120356918	CYP9E2	Cytochrome P450 9e2	protein_coding	GO:0005789,GO:0031090,GO:0020037,GO:0005506,GO:0004497,GO:0016705	endoplasmic reticulum membrane|organelle membrane|heme binding|iron ion binding|monooxygenase activity|oxidoreductase activity, acting on paired donors, with incorporation or reduction of molecular oxygen
LOC105205662	249.526	178.908	172.714	7.24111	9.55489	11.2975	47.3329	49.7705	51.9196	57.2777	52.6655	51.7972	105205662	CYP6A1	Cytochrome P450 6A1	protein_coding	GO:0005789,GO:0031090,GO:0070330,GO:0020037,GO:0005506	endoplasmic reticulum membrane|organelle membrane|aromatase activity|heme binding|iron ion binding
LOC105205214	13.311	15.0215	11.3297	7.02474	8.85363	6.97623	5.66941	7.33299	9.18204	4.94727	4.74685	3.46082	105205214	CYP9E2	Cytochrome P450 9e2	protein_coding	GO:0005789,GO:0031090,GO:0020037,GO:0005506,GO:0004497,GO:0016705	endoplasmic reticulum membrane|organelle membrane|heme binding|iron ion binding|monooxygenase activity|oxidoreductase activity, acting on paired donors, with incorporation or reduction of molecular oxygen
LOC105201927	10.1692	8.75617	9.12978	6.80212	6.4337	9.54505	76.9133	45.5969	28.2784	5.63121	3.90319	5.21393	105201927	CYP9E2	Cytochrome P450 9e2	protein_coding	GO:0005789,GO:0031090,GO:0020037,GO:0005506,GO:0004497,GO:0016705	endoplasmic reticulum membrane|organelle membrane|heme binding|iron ion binding|monooxygenase activity|oxidoreductase activity, acting on paired donors, with incorporation or reduction of molecular oxygen
LOC105204693	35.0925	37.6111	39.6289	5.65487	8.45355	8.35135	26.6175	28.7607	34.1512	27.9978	22.1838	26.0713	105204693	Cyp6a2	Cytochrome P450 6a2	protein_coding	GO:0005789,GO:0031090,GO:0020037,GO:0005506,GO:0004497,GO:0016705,GO:0031000,GO:0046680	endoplasmic reticulum membrane|organelle membrane|heme binding|iron ion binding|monooxygenase activity|oxidoreductase activity, acting on paired donors, with incorporation or reduction of molecular oxygen|response to caffeine|response to DDT
LOC105205188	42.5987	43.8465	27.35	5.28969	4.92902	4.90035	54.1522	29.8103	25.4679	7.45435	7.46625	6.95246	105205188	CYP9E2	Cytochrome P450 9e2	protein_coding	GO:0005789,GO:0031090,GO:0020037,GO:0005506,GO:0004497,GO:0016705	endoplasmic reticulum membrane|organelle membrane|heme binding|iron ion binding|monooxygenase activity|oxidoreductase activity, acting on paired donors, with incorporation or reduction of molecular oxygen
LOC105196017	24.279	19.3377	16.1823	5.13903	4.30851	5.10052	58.7852	39.7576	40.6569	11.5372	11.1872	9.70142	105196017	CYP9E2	Cytochrome P450 9e2	protein_coding	GO:0005789,GO:0031090,GO:0020037,GO:0005506,GO:0004497,GO:0016705	endoplasmic reticulum membrane|organelle membrane|heme binding|iron ion binding|monooxygenase activity|oxidoreductase activity, acting on paired donors, with incorporation or reduction of molecular oxygen
LOC105207597	20.1783	22.4352	15.5395	4.70835	2.38909	1.50549	6.51603	11.414	10.0583	17.8615	15.0816	20.4341	105207597	CYP9E2	Cytochrome P450 9e2	protein_coding	GO:0005789,GO:0031090,GO:0020037,GO:0005506,GO:0004497,GO:0016705	endoplasmic reticulum membrane|organelle membrane|heme binding|iron ion binding|monooxygenase activity|oxidoreductase activity, acting on paired donors, with incorporation or reduction of molecular oxygen
LOC105200599	3.76698	2.58672	3.87415	4.53271	2.76519	4.6137	25.7733	17.5587	17.3149	2.75236	3.13087	2.19214	105200599	CYP9E2	Cytochrome P450 9e2	protein_coding	GO:0005789,GO:0031090,GO:0020037,GO:0005506,GO:0004497,GO:0016705	endoplasmic reticulum membrane|organelle membrane|heme binding|iron ion binding|monooxygenase activity|oxidoreductase activity, acting on paired donors, with incorporation or reduction of molecular oxygen
LOC105203087	104.478	163.147	85.8288	4.22211	1.63864	4.56943	49.6472	50.1587	57.2023	15.9344	16.4238	14.8612	105203087	CYP4C1	Cytochrome P450 4C1	protein_coding	GO:0005789,GO:0031090,GO:0070330,GO:0020037,GO:0005506	endoplasmic reticulum membrane|organelle membrane|aromatase activity|heme binding|iron ion binding
LOC105192796	2.22986	3.84607	5.66277	2.87002	3.74772	4.92943	2.15123	2.33909	2.26848	1.2259	1.3195	1.5952	105192796	dib	Cytochrome P450 302a1, mitochondrial	protein_coding	GO:0031966,GO:0005739,GO:0042767,GO:0020037,GO:0005506,GO:0016705,GO:0007417,GO:0008362,GO:0007391,GO:0006697,GO:0008258,GO:0007494	mitochondrial membrane|mitochondrion|ecdysteroid 22-hydroxylase activity|heme binding|iron ion binding|oxidoreductase activity, acting on paired donors, with incorporation or reduction of molecular oxygen|central nervous system development|chitin-based embryonic cuticle biosynthetic process|dorsal closure|ecdysone biosynthetic process|head involution|midgut development	soc00981	Insect hormone biosynthesis
LOC113004709	404.955	606.822	621.237	2.71864	2.22591	2.87474	1124.08	1122.88	1011.22	74.6629	2.9804	3.27994	113004709	CYP4C1	Cytochrome P450 4C1	protein_coding	GO:0005789,GO:0031090,GO:0070330,GO:0020037,GO:0005506	endoplasmic reticulum membrane|organelle membrane|aromatase activity|heme binding|iron ion binding
LOC105205218	22.75	36.7597	20.2381	2.5451	3.84758	6.2538	56.5581	32.1521	34.4875	6.58067	7.41385	6.67331	105205218	CYP9E2	Cytochrome P450 9e2	protein_coding	GO:0005789,GO:0031090,GO:0020037,GO:0005506,GO:0004497,GO:0016705	endoplasmic reticulum membrane|organelle membrane|heme binding|iron ion binding|monooxygenase activity|oxidoreductase activity, acting on paired donors, with incorporation or reduction of molecular oxygen
LOC105197403	4.40726	4.85495	3.52893	2.50245	2.55935	1.6309	0.217025	0.66909	0.793702	1.07568	0.188939	1.20627	105197403	CYP6K1	Cytochrome P450 6k1	protein_coding	GO:0005789,GO:0031090,GO:0020037,GO:0005506,GO:0004497,GO:0016705	endoplasmic reticulum membrane|organelle membrane|heme binding|iron ion binding|monooxygenase activity|oxidoreductase activity, acting on paired donors, with incorporation or reduction of molecular oxygen
LOC105204409	37.5142	51.2337	40.0191	2.48379	8.44018	7.90786	67.2455	75.0081	108.315	23.3186	13.6377	13.7629	105204409	CYP4C1	Cytochrome P450 4C1	protein_coding	GO:0005789,GO:0031090,GO:0070330,GO:0020037,GO:0005506	endoplasmic reticulum membrane|organelle membrane|aromatase activity|heme binding|iron ion binding
LOC105198151	9.94332	13.321	11.5575	2.41142	0.418655	0.0800342	0.432561	0.303819	0.302156	1.4532	0.815929	0.516618	105198151	CYP4C1	Cytochrome P450 4C1	protein_coding	GO:0005789,GO:0031090,GO:0070330,GO:0020037,GO:0005506	endoplasmic reticulum membrane|organelle membrane|aromatase activity|heme binding|iron ion binding
LOC105201552	3.11486	2.61011	2.89134	2.3617	2.34137	1.49605	9.28691	6.2217	8.62136	2.51426	1.82616	2.18711	105201552	CYP4C1	Cytochrome P450 4C1	protein_coding	GO:0005789,GO:0031090,GO:0070330,GO:0020037,GO:0005506	endoplasmic reticulum membrane|organelle membrane|aromatase activity|heme binding|iron ion binding
LOC105206318	0.948272	0.322735	0.763977	2.17769	1.33981	0.474316	0.0466098	0	0.0223838	0	0.0439595	0.0218693	105206318	CYP9E2	Cytochrome P450 9e2	protein_coding	GO:0005789,GO:0031090,GO:0020037,GO:0005506,GO:0004497,GO:0016705	endoplasmic reticulum membrane|organelle membrane|heme binding|iron ion binding|monooxygenase activity|oxidoreductase activity, acting on paired donors, with incorporation or reduction of molecular oxygen
LOC105204762	2.54259	3.61603	3.30423	2.17215	1.87388	3.27844	14.6938	15.3897	12.498	1.54869	0.993053	1.12079	105204762	CYP6K1	Cytochrome P450 6k1	protein_coding	GO:0005789,GO:0031090,GO:0020037,GO:0005506,GO:0004497,GO:0016705	endoplasmic reticulum membrane|organelle membrane|heme binding|iron ion binding|monooxygenase activity|oxidoreductase activity, acting on paired donors, with incorporation or reduction of molecular oxygen
LOC113004683	1.34771	1.38085	2.50173	2.09264	0.370255	1.60867	5.81735	4.4579	3.27957	1.52786	0.715638	1.00872	113004683	CYP6D3	Cytochrome P450 6d3	protein_coding	GO:0005789,GO:0031090,GO:0020037,GO:0005506,GO:0004497,GO:0016705	endoplasmic reticulum membrane|organelle membrane|heme binding|iron ion binding|monooxygenase activity|oxidoreductase activity, acting on paired donors, with incorporation or reduction of molecular oxygen
LOC113002712	14.5469	16.6747	11.0252	2.01771	2.48983	1.43335	3.66746	2.84891	3.4204	10.1736	10.5271	8.22975	113002712	CYP4C1	Cytochrome P450 4C1	protein_coding	GO:0005789,GO:0031090,GO:0070330,GO:0020037,GO:0005506	endoplasmic reticulum membrane|organelle membrane|aromatase activity|heme binding|iron ion binding
LOC105205660	80.3157	53.4243	65.3999	1.92174	0.72125	0.7288	1.43235	1.62632	1.07828	627.556	532.783	540.822	105205660	CYP6B2	Cytochrome P450 6B2	protein_coding	GO:0005789,GO:0031090,GO:0070330,GO:0020037,GO:0005506	endoplasmic reticulum membrane|organelle membrane|aromatase activity|heme binding|iron ion binding
LOC105203884	79.266	61.3857	62.6421	1.80786	0.545483	1.10797	5.78012	13.4994	21.207	10.5899	5.78367	11.3289	105203884	CYP4C1	Cytochrome P450 4C1	protein_coding	GO:0005789,GO:0031090,GO:0070330,GO:0020037,GO:0005506	endoplasmic reticulum membrane|organelle membrane|aromatase activity|heme binding|iron ion binding
LOC105206364	9.33933	12.2502	11.841	1.77323	1.61625	2.4332	90.7835	70.3748	90.5489	6.11367	0.715897	2.52866	105206364	CYP4C1	Cytochrome P450 4C1	protein_coding	GO:0005789,GO:0031090,GO:0070330,GO:0020037,GO:0005506	endoplasmic reticulum membrane|organelle membrane|aromatase activity|heme binding|iron ion binding
LOC105206681	8.38071	9.89721	9.28193	1.69871	1.33668	0.971023	53.9876	52.4302	48.9957	2.43886	1.46832	1.00145	105206681	CYP6K1	Cytochrome P450 6k1	protein_coding	GO:0005789,GO:0031090,GO:0020037,GO:0005506,GO:0004497,GO:0016705	endoplasmic reticulum membrane|organelle membrane|heme binding|iron ion binding|monooxygenase activity|oxidoreductase activity, acting on paired donors, with incorporation or reduction of molecular oxygen
LOC105199000	20.007	16.7067	15.3243	1.67511	1.78032	2.49475	12.8908	7.99649	6.58047	7.87655	8.71256	9.01919	105199000	CYP6K1	Cytochrome P450 6k1	protein_coding	GO:0005789,GO:0031090,GO:0020037,GO:0005506,GO:0004497,GO:0016705	endoplasmic reticulum membrane|organelle membrane|heme binding|iron ion binding|monooxygenase activity|oxidoreductase activity, acting on paired donors, with incorporation or reduction of molecular oxygen
LOC105192831	4.34139	3.29121	2.88636	1.56579	2.20192	1.55904	3.02575	1.75083	1.17718	1.3791	2.649	1.82102	105192831	CYP9E2	Cytochrome P450 9e2	protein_coding	GO:0005789,GO:0031090,GO:0020037,GO:0005506,GO:0004497,GO:0016705	endoplasmic reticulum membrane|organelle membrane|heme binding|iron ion binding|monooxygenase activity|oxidoreductase activity, acting on paired donors, with incorporation or reduction of molecular oxygen
LOC105203564	0.767136	2.5792	0.877885	1.55632	2.83708	4.49388	2.0405	3.67657	5.19214	6.79611	2.48458	5.0728	105203564	CYP4C21	Cytochrome P450 4c21	protein_coding	GO:0005789,GO:0031090,GO:0070330,GO:0020037,GO:0005506	endoplasmic reticulum membrane|organelle membrane|aromatase activity|heme binding|iron ion binding
LOC105204669	2.78306	3.43232	4.23464	1.49255	2.45908	1.12587	21.2733	31.1361	41.7411	29.3354	20.4847	30.0535	105204669	CYP9E2	Cytochrome P450 9e2	protein_coding	GO:0005789,GO:0031090,GO:0020037,GO:0005506,GO:0004497,GO:0016705	endoplasmic reticulum membrane|organelle membrane|heme binding|iron ion binding|monooxygenase activity|oxidoreductase activity, acting on paired donors, with incorporation or reduction of molecular oxygen
LOC105203423	395.112	255.394	243.853	1.47018	3.05391	4.58527	9.16397	5.61412	7.5461	60.2547	88.5356	55.8845	105203423	Cyp4g15	Cytochrome P450 4g15	protein_coding	GO:0005789,GO:0031090,GO:0020037,GO:0005506,GO:0004497,GO:0016705	endoplasmic reticulum membrane|organelle membrane|heme binding|iron ion binding|monooxygenase activity|oxidoreductase activity, acting on paired donors, with incorporation or reduction of molecular oxygen
LOC105205216	9.45335	12.1184	11.738	1.45328	1.34342	0.999841	30.2269	51.0813	64.4202	5.60422	1.56258	4.00434	105205216	CYP4C1	Cytochrome P450 4C1	protein_coding	GO:0005789,GO:0031090,GO:0070330,GO:0020037,GO:0005506	endoplasmic reticulum membrane|organelle membrane|aromatase activity|heme binding|iron ion binding
LOC105207593	66.1703	64.0377	60.0727	1.42972	2.13716	2.10259	75.6158	92.8298	90.7321	40.6038	26.0532	39.6323	105207593	CYP9E2	Cytochrome P450 9e2	protein_coding	GO:0005789,GO:0031090,GO:0020037,GO:0005506,GO:0004497,GO:0016705	endoplasmic reticulum membrane|organelle membrane|heme binding|iron ion binding|monooxygenase activity|oxidoreductase activity, acting on paired donors, with incorporation or reduction of molecular oxygen
LOC105203086	92.6007	113.519	102.084	1.38232	0.892763	1.67916	48.4336	61.5225	61.3415	41.1647	33.1021	30.0546	105203086	CYP4C1	Cytochrome P450 4C1	protein_coding	GO:0005789,GO:0031090,GO:0070330,GO:0020037,GO:0005506	endoplasmic reticulum membrane|organelle membrane|aromatase activity|heme binding|iron ion binding
LOC105207882	1.23755	1.22619	1.17423	1.06576	2.0026	1.48563	0.575534	0.284693	0.121343	0.239423	0.370698	0.237108	105207882	CYP6K1	Cytochrome P450 6k1	protein_coding	GO:0005789,GO:0031090,GO:0020037,GO:0005506,GO:0004497,GO:0016705	endoplasmic reticulum membrane|organelle membrane|heme binding|iron ion binding|monooxygenase activity|oxidoreductase activity, acting on paired donors, with incorporation or reduction of molecular oxygen
LOC105207342	1.87887	1.15577	1.33376	1.00327	1.05402	0.386432	2.49541	2.16112	1.90179	2.78863	2.6605	2.27806	105207342	CYP4C1	Cytochrome P450 4C1	protein_coding	GO:0005789,GO:0031090,GO:0070330,GO:0020037,GO:0005506	endoplasmic reticulum membrane|organelle membrane|aromatase activity|heme binding|iron ion binding
LOC105207889	1.70078	0.877514	0.992241	0.94641	1.73963	1.30552	0.0405126	0.195628	0.0518818	0	0.0127363	0	105207889	Cyp6a2	Cytochrome P450 6a2	protein_coding	GO:0005789,GO:0031090,GO:0020037,GO:0005506,GO:0004497,GO:0016705,GO:0031000,GO:0046680	endoplasmic reticulum membrane|organelle membrane|heme binding|iron ion binding|monooxygenase activity|oxidoreductase activity, acting on paired donors, with incorporation or reduction of molecular oxygen|response to caffeine|response to DDT
LOC105203688	6.89044	7.2734	2.70137	0.923055	9.04605	6.00247	18.5679	13.3529	20.6757	7.9075	7.08353	7.11912	105203688	CYP4C1	Cytochrome P450 4C1	protein_coding	GO:0005789,GO:0031090,GO:0070330,GO:0020037,GO:0005506	endoplasmic reticulum membrane|organelle membrane|aromatase activity|heme binding|iron ion binding
LOC113003643	0.758516	0.315922	0.308423	0.646622	0.429403	0.820888	3.60627	1.99344	2.21041	1.58493	2.61803	1.12433	113003643	Cyp6a2	Cytochrome P450 6a2	protein_coding	GO:0005789,GO:0031090,GO:0020037,GO:0005506,GO:0004497,GO:0016705,GO:0031000,GO:0046680	endoplasmic reticulum membrane|organelle membrane|heme binding|iron ion binding|monooxygenase activity|oxidoreductase activity, acting on paired donors, with incorporation or reduction of molecular oxygen|response to caffeine|response to DDT
LOC105206584	41.2755	30.4982	27.9457	0.645316	0.445783	0.284067	30.5141	26.7735	25.169	21.2432	28.2524	21.3161	105206584	CYP6K1	Cytochrome P450 6k1	protein_coding	GO:0005789,GO:0031090,GO:0020037,GO:0005506,GO:0004497,GO:0016705	endoplasmic reticulum membrane|organelle membrane|heme binding|iron ion binding|monooxygenase activity|oxidoreductase activity, acting on paired donors, with incorporation or reduction of molecular oxygen
LOC105199391	78.1989	48.4222	54.6323	0.633395	0.202062	1.77965	44.3577	57.7907	50.469	60.9663	81.1008	62.743	105199391	CYP12A2	Cytochrome P450 CYP12A2	protein_coding	GO:0020037,GO:0005506,GO:0004497,GO:0016705	heme binding|iron ion binding|monooxygenase activity|oxidoreductase activity, acting on paired donors, with incorporation or reduction of molecular oxygen
LOC113002652	3.60159	2.56183	2.66753	0.477923	0.864113	0.790271	3.29169	2.08546	1.83343	0.854542	1.43176	1.05785	113002652	CYP9E2	Cytochrome P450 9e2	protein_coding	GO:0005789,GO:0031090,GO:0020037,GO:0005506,GO:0004497,GO:0016705	endoplasmic reticulum membrane|organelle membrane|heme binding|iron ion binding|monooxygenase activity|oxidoreductase activity, acting on paired donors, with incorporation or reduction of molecular oxygen
LOC120359317	0.903116	1.17922	0.26344	0.453686	1.24056	2.01584	4.42793	1.9131	2.0705	0.717691	0.659392	0.437385	120359317	CYP6K1	Cytochrome P450 6k1	protein_coding	GO:0005789,GO:0031090,GO:0020037,GO:0005506,GO:0004497,GO:0016705	endoplasmic reticulum membrane|organelle membrane|heme binding|iron ion binding|monooxygenase activity|oxidoreductase activity, acting on paired donors, with incorporation or reduction of molecular oxygen
LOC105204422	27.606	12.8603	18.4706	0.415371	0.395696	0.0140083	0.137656	0.0664717	0.0396646	0.0913064	0.0519316	0.0258353	105204422	CYP6K1	Cytochrome P450 6k1	protein_coding	GO:0005789,GO:0031090,GO:0020037,GO:0005506,GO:0004497,GO:0016705	endoplasmic reticulum membrane|organelle membrane|heme binding|iron ion binding|monooxygenase activity|oxidoreductase activity, acting on paired donors, with incorporation or reduction of molecular oxygen
LOC105193890	21.5255	35.3607	25.8874	0.404242	1.80016	0.769779	10.3232	14.4246	10.9979	9.79592	8.1135	11.9282	105193890	CYP4C1	Cytochrome P450 4C1	protein_coding	GO:0005789,GO:0031090,GO:0070330,GO:0020037,GO:0005506	endoplasmic reticulum membrane|organelle membrane|aromatase activity|heme binding|iron ion binding
LOC105205219	11.3507	16.0552	11.1104	0.353828	0.0297695	0.0426827	30.4927	21.8604	27.1926	2.06667	0.949397	0.997105	105205219	CYP9E2	Cytochrome P450 9e2	protein_coding	GO:0005789,GO:0031090,GO:0020037,GO:0005506,GO:0004497,GO:0016705	endoplasmic reticulum membrane|organelle membrane|heme binding|iron ion binding|monooxygenase activity|oxidoreductase activity, acting on paired donors, with incorporation or reduction of molecular oxygen
LOC105207575	0.432128	0.454033	0.369753	0.347331	0.422109	0.373212	0.654195	0.258462	0.180885	0.309945	0.289801	0.241837	105207575	sad	Cytochrome P450 315a1, mitochondrial	protein_coding	GO:0031966,GO:0005739,GO:0042768,GO:0020037,GO:0005506,GO:0016705,GO:0007417,GO:0007391,GO:0006697,GO:0008258,GO:0007494,GO:0008045	mitochondrial membrane|mitochondrion|ecdysteroid 2-hydroxylase activity|heme binding|iron ion binding|oxidoreductase activity, acting on paired donors, with incorporation or reduction of molecular oxygen|central nervous system development|dorsal closure|ecdysone biosynthetic process|head involution|midgut development|motor neuron axon guidance	soc00981	Insect hormone biosynthesis
LOC105199236	27.9416	35.4931	20.3681	0.307863	0.136796	0.0704074	0.474428	0.143183	0.161385	0.121753	0.438129	0.102026	105199236	CYP6K1	Cytochrome P450 6k1	protein_coding	GO:0005789,GO:0031090,GO:0020037,GO:0005506,GO:0004497,GO:0016705	endoplasmic reticulum membrane|organelle membrane|heme binding|iron ion binding|monooxygenase activity|oxidoreductase activity, acting on paired donors, with incorporation or reduction of molecular oxygen
LOC105206694	6.44927	8.3807	9.85097	0.269285	0.312942	1.14371	77.5835	204.593	176.702	5.45588	0.260921	0.535444	105206694	CYP4C1	Cytochrome P450 4C1	protein_coding	GO:0005789,GO:0031090,GO:0070330,GO:0020037,GO:0005506	endoplasmic reticulum membrane|organelle membrane|aromatase activity|heme binding|iron ion binding
LOC105196981	0.619465	0.756822	0.722796	0.228208	0.468955	0.592847	0.312601	0.353359	0.293422	0.541927	0.552799	0.63669	105196981	Cyp18a1	Cytochrome P450 18a1	protein_coding	GO:0005737,GO:0005789,GO:0016021,GO:0043231,GO:0031090,GO:0020037,GO:0005506,GO:0016712,GO:0008395,GO:0007304,GO:0046344,GO:0042738,GO:0007480,GO:0007552,GO:0006082,GO:0055114,GO:0035210,GO:0035074,GO:0006805	cytoplasm|endoplasmic reticulum membrane|integral component of membrane|intracellular membrane-bounded organelle|organelle membrane|heme binding|iron ion binding|oxidoreductase activity, acting on paired donors, with incorporation or reduction of molecular oxygen, reduced flavin or flavoprotein as one donor, and incorporation of one atom of oxygen|steroid hydroxylase activity|chorion-containing e…	soc00981	Insect hormone biosynthesis
LOC105200696	91.9392	98.781	132.34	0.212878	1.0209	0.94159	264.814	407.772	350.828	20.7074	7.64769	4.46768	105200696	CYP4C1	Cytochrome P450 4C1	protein_coding	GO:0005789,GO:0031090,GO:0070330,GO:0020037,GO:0005506	endoplasmic reticulum membrane|organelle membrane|aromatase activity|heme binding|iron ion binding
LOC105196791	1.4193	2.53433	2.96532	0.207196	0.539896	0.414121	0.657374	0.665099	0.523153	0.361876	0.631804	0.340752	105196791	spo	Cytochrome P450 307a1	protein_coding	GO:0005783,GO:0005789,GO:0031090,GO:0020037,GO:0005506,GO:0004497,GO:0016491,GO:0016705,GO:0007417,GO:0042335,GO:0007391,GO:0006697,GO:0001700,GO:0048566,GO:0008258,GO:0007494,GO:0048477	endoplasmic reticulum|endoplasmic reticulum membrane|organelle membrane|heme binding|iron ion binding|monooxygenase activity|oxidoreductase activity|oxidoreductase activity, acting on paired donors, with incorporation or reduction of molecular oxygen|central nervous system development|cuticle development|dorsal closure|ecdysone biosynthetic process|embryonic development via the syncytial blastode…	soc00981	Insect hormone biosynthesis
LOC105200598	0.136426	0	0.0132652	0.19418	0.274854	0.298544	0.903585	0.600654	0.417029	0.0778365	0.0996084	0	105200598	CYP9E2	Cytochrome P450 9e2	protein_coding	GO:0005789,GO:0031090,GO:0020037,GO:0005506,GO:0004497,GO:0016705	endoplasmic reticulum membrane|organelle membrane|heme binding|iron ion binding|monooxygenase activity|oxidoreductase activity, acting on paired donors, with incorporation or reduction of molecular oxygen
LOC105193889	33.5493	37.1729	35.2088	0.0609399	0.616548	0.135386	106.659	77.091	85.4257	7.45258	4.45067	1.97548	105193889	CYP4C1	Cytochrome P450 4C1	protein_coding	GO:0005789,GO:0031090,GO:0070330,GO:0020037,GO:0005506	endoplasmic reticulum membrane|organelle membrane|aromatase activity|heme binding|iron ion binding
LOC113004214	0.0927732	0.221021	0.0721655	0.0310701	0.118942	0.0649659	0.0159601	0.0770682	0.061317	0.105862	0.0150525	0.119815	113004214	CYP6K1	Cytochrome P450 6k1	protein_coding	GO:0005789,GO:0031090,GO:0020037,GO:0005506,GO:0004497,GO:0016705	endoplasmic reticulum membrane|organelle membrane|heme binding|iron ion binding|monooxygenase activity|oxidoreductase activity, acting on paired donors, with incorporation or reduction of molecular oxygen
LOC105199870	0.23339	0.433057	0.2553	0.0146556	0.609131	1.19512	0.210792	0.247198	0.187999	2.49672	2.22946	2.33129	105199870	CYP4C1	Cytochrome P450 4C1	protein_coding	GO:0005789,GO:0031090,GO:0070330,GO:0020037,GO:0005506	endoplasmic reticulum membrane|organelle membrane|aromatase activity|heme binding|iron ion binding
LOC105203150	0.017261	0	0	0.00867119	0.113811	0.036262	0.0178168	0	0.0171126	0.00844127	0.13443	0.0250789	105203150	CYP4C21	Cytochrome P450 4c21	protein_coding	GO:0005789,GO:0031090,GO:0070330,GO:0020037,GO:0005506	endoplasmic reticulum membrane|organelle membrane|aromatase activity|heme binding|iron ion binding
